# Supplementary material for: Siblings and nonparental adults provide alternative pathways to cultural inheritance in juvenile great tits
Source: PLoS Biol. 2025 Oct 9;23(10):e3003401. doi: 10.1371/journal.pbio.3003401 (PMC12510479; doi:10.1371/journal.pbio.3003401)
Supplement: S1 Table — (XLSX) [file pbio.3003401.s003.xlsx]

## Sheet: Sheet1
	Estimate	Est. Error	95% CI - lower	95% CI - upper	Rhat
Intercept	0.12	1.73	0.04	0.32	1
Log # parental solves	274.84	6.2	12.66	15116	1
Log # parental scrounges	0.49	1.69	0.14	1.03	1
