# Supplementary material for: Siblings and nonparental adults provide alternative pathways to cultural inheritance in juvenile great tits
Source: PLoS Biol. 2025 Oct 9;23(10):e3003401. doi: 10.1371/journal.pbio.3003401 (PMC12510479; doi:10.1371/journal.pbio.3003401)
Supplement: S2 Table — (XLSX) [file pbio.3003401.s004.xlsx]

## Sheet: Sheet1
	solving
Puzzle box site	# total learners	# filtered IDs	# fledgling learners	Notes
Mill 1	1	0	1	Removed from NBDA
Mill 2	29	9	20
Mill 3	26	8	18
Mill 4	5	3	2	Removed from NBDA
Guett 1	0	0	0	Removed from NBDA
Guett 2	7	2	5
Guett 3	11	4	7
