# Supplementary material for: Siblings and nonparental adults provide alternative pathways to cultural inheritance in juvenile great tits
Source: PLoS Biol. 2025 Oct 9;23(10):e3003401. doi: 10.1371/journal.pbio.3003401 (PMC12510479; doi:10.1371/journal.pbio.3003401)
Supplement: S3 Table — (XLSX) [file pbio.3003401.s005.xlsx]

## Sheet: Sheet1
	Summed Akaike weights
0:0:0:0	0
0:0:0:1	0
0:0:1:0	0
0:0:1:2	0
0:1:0:0	0
0:1:0:2	0
0:1:2:0	0.02
0:1:2:3	0.01
1:0:0:0	0
1:0:0:2	0
1:0:2:0	0
1:0:2:3	0
1:2:0:0	0
1:2:0:3	0
1:2:3:0	0.65
1:2:3:4	0.32
