# Supplementary material for: Siblings and nonparental adults provide alternative pathways to cultural inheritance in juvenile great tits
Source: PLoS Biol. 2025 Oct 9;23(10):e3003401. doi: 10.1371/journal.pbio.3003401 (PMC12510479; doi:10.1371/journal.pbio.3003401)
Supplement: S4 Table — (XLSX) [file pbio.3003401.s006.xlsx]

## Sheet: Sheet1
	Asocial learning rate		Social learning rate
ILV	Support	Effect size	Support	Effect size
# solves by parents	0.184	-	0.24	-
# scrounges	0.219	-	0.411	-
