# Supplementary material for: Siblings and nonparental adults provide alternative pathways to cultural inheritance in juvenile great tits
Source: PLoS Biol. 2025 Oct 9;23(10):e3003401. doi: 10.1371/journal.pbio.3003401 (PMC12510479; doi:10.1371/journal.pbio.3003401)
Supplement: S5 Table — (XLSX) [file pbio.3003401.s007.xlsx]

## Sheet: Sheet1
	estimate	Lower HPD	Upper HPD	Interpretation
none – conflicting	0.17	-0.3	0.69	All HPDs span 0: no significant differences between parental strategies in predicting first day side choices of juveniles
none – both left	1.11	-0.34	0.61
none – both right	-0.09	-0.56	0.4
conflicting – both left	-0.05	-0.37	0.26
conflicting – both right	-0.27	-0.59	0.05
both left – both right	-0.21	-0.52	0.07
