# Supplementary material for: Siblings and nonparental adults provide alternative pathways to cultural inheritance in juvenile great tits
Source: PLoS Biol. 2025 Oct 9;23(10):e3003401. doi: 10.1371/journal.pbio.3003401 (PMC12510479; doi:10.1371/journal.pbio.3003401)
Supplement: S6 Table — (XLSX) [file pbio.3003401.s008.xlsx]

## Sheet: Sheet1
	Estimate	Est. Error	Lower 95% CI	Upper 95% CI	Rhat	Interpretation
Intercept	0.26	1.48	0.12	0.55	1	High baseline probability of producing a right solve
Prop. right 5 mins prior	19.5	1.87	5.84	68.62	1	Higher proportion of observed right solves increases likelihood of producing a left solve
# solves prior 5 mins prior	0.5	1.44	0.24	0.99	1	-
Prop. right 5 mins prior: # solves 5 mins prior	2.39	1.88	0.72	8.62	1	-
