# Supplementary material for: Siblings and nonparental adults provide alternative pathways to cultural inheritance in juvenile great tits
Source: PLoS Biol. 2025 Oct 9;23(10):e3003401. doi: 10.1371/journal.pbio.3003401 (PMC12510479; doi:10.1371/journal.pbio.3003401)
Supplement: S7 Table — (XLSX) [file pbio.3003401.s009.xlsx]

## Sheet: Sheet1
	Estimate	Est. Error	Lower 95% CI	Upper 95% CI	Rhat	Interpretation
Intercept	0.1	1.19	0.07	0.15	1	High baseline probability of producing a left solve
Prop. right 60 mins prior (personal)	7.3	1.21	5.06	10.46	1	Personal experience strongly predicts side choice
Cumulative # solves	0.96	1.03	0.9	1.02	1	-
Prop. right 5 mins prior (social)	4.18	1.2	2.29	6.02	1	Social environment predicts side choice
Prop. right 60 mins prior (personal) : cumulative # solves	1.22	1.09	1.03	1.43	1	The influence of personal experience increases with increasing experience
Prop. right 5 mins prior (social) : cumulative # solves	0.76	1.07	0.67	0.86	1	The influence of the social environment decreases with increasing experience
